# Supplementary material for: Ischemic stroke in PAR1 KO mice: Decreased brain plasmin and thrombin activity along with decreased infarct volume
Source: PLoS One. 2021 Mar 15;16(3):e0248431. doi: 10.1371/journal.pone.0248431 (PMC7959388; doi:10.1371/journal.pone.0248431)
Supplement: S1 File — (ZIP) [file pone.0248431.s001.zip]

Archive with 1 entries (1 files):
- Prism PAR1KO 141120.pzfx
